# Supplementary material for: Causal relationship between ulcerative colitis and male infertility: A two-sample Mendelian randomization study
Source: PLoS One. 2024 May 30;19(5):e0303827. doi: 10.1371/journal.pone.0303827 (PMC11139326; doi:10.1371/journal.pone.0303827)
Supplement: S1 Table — (CSV) [file pone.0303827.s003.csv]

SNPs	EA	OA	beta.exposure	beta.outcome	eaf.exposure	eaf.outcome	CHR	POS	SE.exposure	SE.outcome	Pֵ.outcome	Pֵ.exposure	samplesize
rs10185424	G	T	-0.0965995	-0.1103	0.5396	0.6981	2	102662888	0.0125621	0.0608	0.0695697	1.47367E-14	27432
rs10460566	A	G	-0.0817673	0.0445	0.7611	0.8233	2	25483121	0.0144699	0.0722	0.537901	1.59643E-08	27432
rs10748783	A	C	-0.164756	0.01	0.5237	0.5304	10	101285872	0.0126394	0.055	0.855	7.73393E-39	27432
rs10758669	A	C	-0.143218	-0.046	0.6504	0.6399	9	4981602	0.0128828	0.0571	0.4204	1.03753E-28	27432
rs10761659	G	A	0.117315	0.077	0.5399	0.5291	10	64445564	0.0126238	0.0552	0.1631	1.49796E-20	27432
rs1077773	A	G	0.0721282	0.0997	0.5238	0.5098	7	17442679	0.012398	0.0553	0.0717299	5.96458E-09	27432
rs10910092	G	A	-0.0863506	-0.0797	0.4676	0.4788	1	2501516	0.0127821	0.055	0.1476	1.42266E-11	27432
rs11083840	G	T	0.0691316	0.0662	0.4025	0.343	19	47119910	0.0125262	0.0577	0.2508	3.41036E-08	27432
rs11150589	C	T	-0.0798521	-0.0728	0.5268	0.5642	16	30482494	0.0127057	0.0559	0.1926	3.28398E-10	27432
rs111830527	A	G	-0.192324	-0.4505	0.05254	0.01268	1	22687173	0.0292804	0.2559	0.07826	5.08745E-11	27432
rs11229555	T	G	-0.0823351	-0.1279	0.2515	0.2762	11	58408687	0.0144507	0.063	0.0421396	1.2147E-08	27432
rs11230563	T	C	-0.0750666	0.0152	0.348	0.249	11	60776209	0.0133556	0.0637	0.8113	1.90296E-08	27432
rs11641184	A	C	0.0780232	-0.0245	0.4762	0.4723	16	11704651	0.0124939	0.0552	0.656999	4.24043E-10	27432
rs11676348	T	C	0.0744362	-0.0422	0.4763	0.4083	2	219010146	0.0124232	0.0559	0.4499	2.07678E-09	27432
rs11793497	G	A	0.134108	0.0056	0.423	0.4159	9	139271850	0.0125921	0.0557	0.9192	1.7398E-26	27432
rs1182188	C	T	-0.107615	0.0604	0.2989	0.3621	7	2869985	0.0137507	0.0571	0.2907	5.03153E-15	27432
rs12103	C	T	-0.0995588	-0.089	0.8166	0.7358	1	1249187	0.0162944	0.0622	0.1523	9.96369E-10	27432
rs12318183	A	C	0.162178	0.0392	0.3854	0.3231	12	68503836	0.0126604	0.0587	0.503499	1.44278E-37	27432
rs12718244	A	G	0.0717762	-0.0793	0.4081	0.2932	7	50175654	0.0126545	0.0607	0.1916	1.4115E-08	27432
rs12720356	C	A	0.153279	0.1148	0.08572	0.08123	19	10469975	0.0227683	0.1014	0.2577	1.67225E-11	27432
rs12796489	A	C	-0.67649	-0.1637	0.02286	0.004393	11	3059360	0.0559623	0.4195	0.6964	1.21787E-33	27432
rs1297256	T	C	-0.10106	-0.0898	0.4249	0.4045	21	16805676	0.0127351	0.0558	0.1076	2.09604E-15	27432
rs13136827	C	T	-0.111814	-0.0811	0.1622	0.1153	4	123171318	0.0176452	0.0868	0.3502	2.34542E-10	27432
rs13255292	T	C	-0.075463	-0.0795	0.3284	0.3422	8	129076573	0.0137225	0.0581	0.1713	3.81514E-08	27432
rs13430791	A	G	0.105886	-0.0073	0.1202	0.0707	2	43481013	0.0186614	0.1073	0.9459	1.39422E-08	27432
rs1359946	A	G	0.131438	0.0502	0.1824	0.1751	13	27536972	0.0158185	0.0724	0.4884	9.63829E-17	27432
rs140143	T	G	-0.129716	0.0144	0.3897	0.3471	22	30173109	0.0143011	0.0578	0.8037	1.18631E-19	27432
rs1517352	C	A	0.0777839	8.00E-04	0.6048	0.6243	2	191931464	0.0129859	0.0568	0.9894	2.09991E-09	27432
rs16841904	T	C	0.0860225	0.0581	0.2028	0.1459	1	197701992	0.015305	0.0788	0.4612	1.90349E-08	27432
rs17694108	A	G	0.0958444	-0.0128	0.2797	0.3465	19	33731551	0.0139396	0.058	0.8252	6.16737E-12	27432
rs17780256	C	A	-0.115389	-0.1118	0.1927	0.1695	17	70642923	0.0160316	0.0734	0.1278	6.12774E-13	27432
rs1801274	G	A	-0.170896	-0.0366	0.4958	0.5027	1	161479745	0.012653	0.0549	0.5054	1.4345E-41	27432
rs1990760	T	C	-0.0855732	0.0232	0.6085	0.5849	2	163124051	0.0134145	0.0558	0.677699	1.7809E-10	27432
rs2274351	T	C	0.0710979	-0.0642	0.5373	0.5236	10	104264107	0.0130334	0.055	0.2429	4.89531E-08	27432
rs2497318	T	C	-0.0714375	0.0317	0.4504	0.4491	10	94432000	0.0125164	0.0554	0.5673	1.14641E-08	27432
rs2516440	A	G	-0.0997745	-0.0892	0.3222	0.3582	6	31440497	0.0137762	0.0655	0.1733	4.40352E-13	27432
rs272882	T	G	0.145856	-0.0016	0.6733	0.5863	5	131669161	0.0138588	0.0558	0.9769	6.66807E-26	27432
rs2836883	A	G	-0.227134	0.0293	0.2728	0.2487	21	40466744	0.0147424	0.0638	0.6466	1.47333E-53	27432
rs3024493	A	C	0.226278	0.0482	0.1572	0.155	1	206943968	0.0163471	0.0754	0.522701	1.41971E-43	27432
rs34659678	T	C	0.209947	-0.0903	0.05734	0.06276	6	111888540	0.0250948	0.1133	0.4257	5.95251E-17	27432
rs35223180	T	G	-0.141003	0.0662	0.1791	0.2559	1	8185902	0.0175766	0.0629	0.2927	1.0392E-15	27432
rs36070529	A	G	-0.091704	-0.11	0.1999	0.152	5	158619835	0.0160211	0.0771	0.1534	1.04073E-08	27432
rs3774937	C	T	0.099276	0.0287	0.3257	0.3488	4	103434253	0.0131621	0.0574	0.616799	4.60787E-14	27432
rs3776414	G	T	0.0704798	-0.114	0.3756	0.2988	5	10689562	0.0128464	0.0602	0.0584602	4.10346E-08	27432
rs4366152	C	T	0.120371	-0.0056	0.68	0.7086	9	117564875	0.0135814	0.0603	0.9263	7.79471E-19	27432
rs4380874	C	T	-0.130874	0.0398	0.5907	0.6145	7	107480315	0.0126952	0.0565	0.4818	6.4254E-25	27432
rs4656958	G	A	0.0824158	0.0195	0.6821	0.6796	1	160856964	0.0138702	0.0589	0.740099	2.8167E-09	27432
rs4676410	A	G	0.142022	0.0627	0.2038	0.2699	2	241563739	0.0157426	0.0619	0.3111	1.85481E-19	27432
rs4712520	C	T	0.0929892	-0.0133	0.8182	0.7856	6	20640871	0.0166206	0.0671	0.8426	2.20841E-08	27432
rs4728142	A	G	0.0969671	0.0507	0.439	0.4205	7	128573967	0.0126655	0.0559	0.3644	1.91823E-14	27432
rs4743820	T	C	0.0809228	0.08	0.7019	0.6657	9	93928416	0.0137572	0.0584	0.1706	4.04772E-09	27432
rs4747886	T	C	0.0738479	-0.0786	0.4081	0.3973	10	6176166	0.0128701	0.0561	0.1613	9.58341E-09	27432
rs4795397	G	A	0.139853	-0.1021	0.4713	0.5183	17	38023745	0.012577	0.055	0.0632397	1.00624E-28	27432
rs4812833	A	G	0.103346	0.0624	0.5188	0.5902	20	43068996	0.0125571	0.0564	0.2685	1.87068E-16	27432
rs483905	A	G	0.0849927	0.0612	0.289	0.2155	11	96023427	0.0135107	0.0665	0.3569	3.15929E-10	27432
rs4947328	G	A	0.239455	0.1345	0.02366	0.04584	6	31561747	0.038129	0.1308	0.3035	3.38314E-10	27432
rs4973341	T	C	0.073473	-0.0285	0.6627	0.7688	2	228660362	0.0131405	0.0651	0.6609	2.25336E-08	27432
rs4976646	C	T	0.0787748	0.0298	0.3415	0.3576	5	176788570	0.0132165	0.0571	0.601501	2.51721E-09	27432
rs55808324	A	G	0.127209	0.1481	0.09318	0.08203	14	88444752	0.021035	0.101	0.1428	1.47092E-09	27432
rs56167332	A	C	0.141368	-0.0963	0.3375	0.305	5	158827769	0.0131737	0.0601	0.1089	7.2711E-27	27432
rs59418206	A	G	0.0735513	-0.0235	0.3508	0.3731	10	35331624	0.012978	0.0567	0.6785	1.45001E-08	27432
rs59655222	C	T	-0.166889	-0.1764	0.2809	0.2112	1	200875897	0.0143787	0.0675	0.00893408	3.80978E-31	27432
rs6062496	A	G	0.113898	0.1304	0.5694	0.6454	20	62329099	0.0128769	0.0578	0.02398	9.13903E-19	27432
rs6111031	T	C	-0.260863	-0.0187	0.1591	0.1252	20	1682037	0.0190685	0.0826	0.8205	1.33137E-42	27432
rs61893460	A	G	0.121119	-0.0227	0.4447	0.4075	11	76291154	0.0125424	0.0557	0.683701	4.60363E-22	27432
rs6426833	A	G	0.232387	-0.0816	0.536	0.5093	1	20171860	0.0125836	0.055	0.1379	3.77051E-76	27432
rs661054	G	A	-0.124858	-0.0598	0.3408	0.3901	11	114430410	0.0135529	0.0562	0.2875	3.18273E-20	27432
rs6920220	A	G	0.146936	-0.1588	0.2086	0.1891	6	138006504	0.015222	0.0702	0.0237602	4.77969E-22	27432
rs7240004	G	A	-0.0823655	0.0757	0.3795	0.3782	18	46395022	0.0130179	0.0569	0.1837	2.49862E-10	27432
rs7404095	C	T	0.0717686	-0.0292	0.5796	0.6377	16	23864590	0.0126826	0.0573	0.6106	1.52416E-08	27432
rs7547569	C	T	-0.495701	-0.2124	0.06675	0.04774	1	67731368	0.0291648	0.1287	0.0989191	8.70964E-65	27432
rs7608910	G	A	0.127099	-0.0416	0.3909	0.369	2	61204856	0.0126851	0.0569	0.4645	1.25026E-23	27432
rs76546301	A	G	0.26496	0.4877	0.01822	0.01301	7	50498389	0.0410174	0.2507	0.0517297	1.04918E-10	27432
rs76904798	T	C	0.104624	0.1012	0.1368	0.09102	12	40614434	0.0176013	0.096	0.2918	2.77984E-09	27432
rs7711427	C	A	0.088938	-0.0058	0.613	0.5676	5	40417841	0.0127983	0.0555	0.9171	3.67367E-12	27432
rs7738430	C	T	0.367964	0.0912	0.02624	0.05303	6	31508836	0.0340763	0.1212	0.4519	3.50913E-27	27432
rs79045992	A	G	0.118093	0.0618	0.1033	0.08185	16	68518992	0.02083	0.1009	0.5401	1.43321E-08	27432
rs8096327	G	A	0.093806	-0.0096	0.3839	0.3477	18	12887750	0.0127914	0.0577	0.8672	2.24233E-13	27432
rs913678	C	T	-0.0757579	0.0175	0.3293	0.3501	20	48955424	0.013301	0.0579	0.763099	1.22914E-08	27432
rs9271255	T	C	-0.284959	-0.016	0.732	0.6704	6	32580357	0.013809	0.07	0.8194	1.31009E-94	27432
rs9271858	G	A	0.122709	0.0179	0.511	0.3297	6	32600288	0.0129368	0.0754	0.8123	2.41769E-21	27432
rs941823	C	T	0.108669	-0.0012	0.7509	0.7298	13	41013977	0.0146906	0.0618	0.9846	1.39155E-13	27432
rs9611131	C	T	-0.142696	0.1256	0.1477	0.1176	22	39662480	0.0181548	0.0855	0.142	3.84326E-15	27432
rs9836291	A	G	0.170257	0.005	0.2878	0.4141	3	49697459	0.0132458	0.056	0.9291	8.19785E-38	27432
rs9891119	C	A	-0.0895467	-0.0579	0.3536	0.3829	17	40507980	0.0133101	0.0562	0.3033	1.72346E-11	27432
rs9941524	G	A	0.0977156	0.0609	0.4559	0.5326	2	199499443	0.0127881	0.0554	0.2713	2.15278E-14	27432
